# Supplementary material for: The Hippo pathway links adipocyte plasticity to adipose tissue fibrosis
Source: Nat Commun. 2022 Oct 13;13:6030. doi: 10.1038/s41467-022-33800-0 (PMC9562301; doi:10.1038/s41467-022-33800-0)
Supplement: Supplementary file 3 — Source Data File [file 41467_2022_33800_MOESM3_ESM.xlsx]

## Sheet: Fig.1a
	WT					ob/ob						P-value
Lats1	0.671752	0.799569	1.08003	1.06293	1.38572	0.386542	3.16897	0.31923	6.29026	9.26155		0.135618
Lats2	0.739578	0.909099	1.06693	0.970444	1.31395	1.5856	7.05988	2.05649	8.62745	8.82758		0.0195034
Yap1	0.849607	0.816715	1.16986	1.01194	1.15188	2.76045	19.1285	4.08648	21.9064	21.4161		0.0171716
Wwtr1	0.864665	0.663112	1.30319	1.00395	1.16509	1.23389	23.985	1.71852	43.8478	50.2509		0.0532251
Ctgf	1.52664	0.560228	1.10049	0.978119	0.834525	17.8128	6.86345	8.06272	7.54381	6.23776		0.00485761
Cyr61	4.32077	0.160681	0.229542	0.148208	0.140799	2.18575	4.63949	1.06512	6.66866	6.06206		0.0516946
Col1a1	0.479822	0.878176	1.99684	0.833182	0.811981	3.84471	59.6417	3.94877	41.7502	54.7358		0.030873
Col6a1	0.533286	0.984543	1.56369	0.938795	0.979682	3.40394	94.5973	7.3241	79.9744	114.267		0.0331875
Mmp2	0.347745	0.820131	2.1314	0.832877	0.867846	1.2933	18.2475	1.25083	23.0258	25.5756		0.0408475
Acta2	1.75369	0.823064	0.876225	0.848305	0.698719	27.2521	0.192429	28.808	4.37253	50.2935		0.0485925

## Sheet: Fig.1c
	WT				ob/ob					P-value
LATS1	0.575381	1.17905	1.36737	0.878197	1.65382	1.71841	1.08153	1.58746		0.0652095
LATS2	0.861397	0.750548	1.18301	1.20504	0.305734	0.440022	0.568905	0.724512		0.0149401
YAP	0.828161	1.0696	1.30556	0.796672	2.37023	2.84813	2.02664	2.76728		0.00053334
TAZ	0.909545	1.01349	1.07068	1.00629	5.10687	7.26594	4.65921	7.94619		0.000619983

## Sheet: Fig.1d
	WT				ob/ob					P-value
pYAP/YAP	1.10967	0.905679	0.767946	1.2167	0.634838	0.613975	0.780451	0.819032		0.0437097
pTAZ/TAZ	0.884658	1.33167	1.09218	0.691488	0.720053	0.609935	0.592189	0.467		0.0337377

## Sheet: Fig.1e
	ND					HFD						P-value
Lats1	0.940463	1.19997	0.997226	1.09595	0.766391	3.34985	2.02861	2.79303	2.01311	2.07098		0.000804643
Lats2	0.865426	1.06096	1.09387	1.02883	0.950909	2.91531	3.46227	4.85581	2.70857	3.12853		0.000234445
Yap1	0.605617	1.66346	1.51199	0.74511	0.47382	14.6933	25.633	17.8395	5.50895	8.33666		0.00560356
Wwtr1	0.693497	1.67163	1.25151	0.850156	0.533208	44.5407	63.356	74.1446	9.62551	11.9773		0.0163056
Ctgf	1.22624	0.639613	1.80223	0.885562	0.44636	5.93402	12.2886	9.2935	4.11146	3.80325		0.0060192
Cyr61	1.39979	0.943401	0.638402	1.41035	0.608064	7.17565	15.265	16.9769	1.72808	3.31354		0.0343245
Col1a1	0.664446	1.39392	2.33306	0.357178	0.251398	26.2237	43.9068	40.2651	16.9699	15.6672		0.00148468
Col6a1	0.610987	1.49568	1.95124	0.572052	0.370047	30.6607	55.124	27.9427	9.88508	10.5971		0.0141536
Mmp2	0.44526	1.6693	2.01944	0.561144	0.304861	34.2568	42.5335	75.098	42.2115	35.7418		0.000318838
Acta2	1.08516	1.52775	1.23615	0.817898	0.333038	11.6599	28.6983	20.1302	1.71478	2.97479		0.0471951

## Sheet: Fig.1g
	ND			HFD				P-value
LATS1	0.60854	1.20122	1.19024	1.17355	1.42497	0.70051		0.747404
LATS2	0.898921	0.798351	1.30273	0.35349	0.288703	0.529844		0.0231382
YAP	0.525882	0.791931	1.68219	3.0351	3.98601	2.30443		0.0244958
TAZ	0.628985	0.901037	1.46998	14.9325	17.1216	11.215		0.00152556

## Sheet: Fig.1h
	ND			HFD				P-value
pYAP/YAP	0.426422	1.39462	1.17896	1.23508	1.01477	0.915975		0.866402
pTAZ/TAZ	0.757113	1.30716	0.935726	0.380864	0.320308	0.302362		0.0152933

## Sheet: Fig.1i
	L1L2-FF						L1L2-AKO							P-value
Fat msss(g)	2.1	2	2	1.9	2.2	1.4	1.4	1.2	1.1	1.1	1.5	1.2		0.000431952

## Sheet: Fig.1j
Tissue weight(g)
	L1L2-FF										L1L2-AKO											P-value
scWAT	0.1892	0.1584	0.1802	0.1466	0.0769	0.0918	0.1568	0.1395	0.1449	0.0946	0.091	0.1086	0.146	0.1712	0.0831	0.0864	0.0536	0.055	0.068	0.119		0.0323901
eWAT	0.1616	0.0952	0.136	0.0878	0.0247	0.0239	0.0654	0.0613	0.0762	0.0307	0.003	0.007	0.0132	0.014	0.0079	0.0042	0.0016	0.0079	0.0076	0.0117		0.000189186
BAT	0.071	0.0732	0.063	0.0516	0.0713	0.075	0.1035	0.1024	0.0798	0.0682	0.0158	0.0184	0.0356	0.0216	0.0185	0.02	0.012	0.0155	0.0266	0.0564		3.08433e-07

## Sheet: Fig.1m
	L1L2-FF						L1L2-AKO							P-value
Pparg	0.244719	1.1877	0.290381	0.723236	2.52408	1.02989	0.266505	0.156694	0.174325	0.0961908	0.105308	0.17763		0.0347746
Fabp4	0.16599	0.314172	0.249896	1.2514	2.76454	1.254	0.0389616	0.0205235	0.0249185	0.0544298	0.0646162	0.0757842		0.0412006
Adipoq	0.605484	1.34659	1.23114	0.668071	1.51623	0.632491	0.135199	0.0455505	0.0820243	0.0175103	0.00980098	0.0370087		0.000224362
	L1L2-FF						L1L2-AKO
Col1a1	2.76834	0.75946	0.500779	0.618607	0.558118	0.794699	4.87701	4.9556	2.29849	3.81043	5.27443	3.09984		0.000480307
Col3a1	2.55726	0.69553	0.636202	0.652881	0.590863	0.867266	1.87143	2.20116	1.78828	1.52337	1.65834	2.18289		0.0259445
Mmp2	3.07875	0.665031	0.374746	0.595838	0.557066	0.728573	2.89927	3.0335	3.48727	5.11348	6.73313	3.9952		0.00137573
Mmp14	2.22749	0.692576	0.51405	0.808477	0.851764	0.905642	14.0744	13.1059	12.8668	17.57	21.189	13.1497		1.26612e-06
Fn1	0.17967	0.651984	0.318596	0.955038	3.16997	0.724743	19.8352	8.82928	18.9322	44.9093	41.6673	32.0631		0.000980066
Lox	2.24553	1.12204	0.677924	0.313252	0.68404	0.957211	153.15	146.863	159.21	253.752	237.205	147.534		3.70864e-06
Ctgf	1.41503	0.433845	0.392602	0.904403	1.51675	1.33737	147.317	262.427	123.932	118.849	199.494	190.307		1.59707e-05
Tgfb1	1.00965	0.959418	0.956533	0.981102	0.976996	1.1163	1.73589	1.54508	1.11723	1.02987	0.933057	1.50377		0.0445834
Tgfb2	1.6438	0.924547	0.64948	0.819756	0.771778	1.19064	34.026	57.8539	20.7893	30.7882	21.7607	34.1984		0.00015462
Tgfb3	1.62435	0.797312	0.684089	0.901911	0.904306	1.08803	20.9922	26.9511	12.389	12.6656	9.77187	16.321		0.000149349
Acta2	2.46445	0.746761	0.421632	0.850273	0.73008	0.786806	16.8399	16.1215	5.76109	8.31886	4.80204	24.0578		0.00381137
Tagln	0.411122	1.15213	1.23355	0.718255	1.89669	0.588255	10.9579	8.90709	11.0379	2.01911	1.65912	2.77838		0.0188469

## Sheet: Fig.2a
	pSMAD2/SMAD2
P7	1.60819	1.26394	1.36662	1.14848
P14	1.24945	1.16973	0.609144	0.810513
P21	0.712745	0.943878	0.581464	0.647379
P35	0.707512	0.409175	0.583161	0.823046
P56	0.745786	0.698671	0.840816	0.640852

[truncated: 150 more sheets: Fig.2d, Fig.2e, Fig.2h, Fig.2k, Fig.2m, Fig.3a, Fig,3b, Fig.3c, Fig.3d, Fig.3e, Fig.3f, Fig.3h, Fig.3i, Fig.4a, Fig.4c, Fig.4d, Fig.4e, Fig.4f, Fig.4g, Fig.4h …]
